# Supplementary material for: The Experiences of Close Relatives to Women with Chronic Obstructive Pulmonary Disease Stages III or IV: A Qualitative Study
Source: Nurs Rep. 2023 Jul 15;13(3):982–9. doi: 10.3390/nursrep13030086 (PMC10366874; doi:10.3390/nursrep13030086)
Supplement: Supplementary file 1 [file nursrep-13-00086-s001.zip]

Archive with 1 entries (1 files):
- nursrep-2263949-supplementary.pdf
